# Supplementary material for: PKN1 promotes synapse maturation by inhibiting mGluR-dependent silencing through neuronal glutamate transporter activation
Source: Commun Biol. 2020 Nov 26;3:710. doi: 10.1038/s42003-020-01435-w (PMC7691520; doi:10.1038/s42003-020-01435-w)
Supplement: Supplementary file 4 — Supplementary Data 1 [file 42003_2020_1435_MOESM4_ESM.xlsx]

## Sheet: Fig.1
Fig. 1a	wild type	slope	KO	slope		Fig. 1b	wild type	AMPA/NMDA	KO	AMPA/NMDA		Fig. 1c	wild	Amplitude(pA)	Frequency (Hz)		KO	Amplitude(pA)	Frequency (Hz)		Fig.1d	PPR (WT)	100428-4	100520-1	100520-2	100520-3	100520-4	100520-5	100520-6	100520-7	100520-8	100603-1	100603-2	100603-3	100603-4	100603-5	100603-6		10ms	1.58394	0.0952797		PPR (KO)	100507-2	100525-1	100525-2	100525-3	100525-4	100525-5
	090329-1	-2.5189	090325-3	-0.518965			090611-1	0.684741	090610-1	0.964846			121012-1-1.ABF	8.152	1.187		121011-1-1.ABF All Events	9.641	0.352																				20ms	1.8808	0.109728
	090329-2	-2.06683	090325-4	-1.17562			090611-2	1.4426	090610-2	0.615617			121012-2-1.ABF	9.379	0.966		121011-2-1.ABF All Events	7.114	0.237				1000ms	1000ms	1000ms	1000ms	1000ms	1000ms	1000ms	1000ms	1000ms	1000ms	1000ms	1000ms	1000ms	1000ms	1000ms		50ms	2.04745	0.108034			1000ms	1000ms	1000ms	1000ms	1000ms	1000ms
	090329-3	-1.92346	090326-2	-1.6338			090611-3	1.15695	090610-3	1.00502			121012-3-1.ABF	9.37	0.868		121011-4-1.ABF	8.199	0.487				1.27434	1.15559	1.37855	1.17304	1.27503	1.20982	1.20484	1.56726	1.00551	1.01994	1.03936	1.10123	1.33582	1.13111	1.14852		100ms	1.877	0.0902768			1.4364	1.11151	1.11542	1.06973	1.17521	1.24833
	090329-4	-1.87537	090326-3	-2.28224			090611-5	0.844224	090610-4	0.36077			121012-4-1.ABF	9.518	1.241		121011-5-1.ABF	7.913	0.436				10ms	10ms	10ms	10ms	10ms	10ms	10ms	10ms	10ms	10ms	10ms	10ms	10ms	10ms	10ms		200ms	1.52958	0.0606477			10ms	10ms	10ms	10ms	10ms	10ms
	090330-1	-2.65105	090326-4	-1.50783			090611-6	1.34247	090610-5	0.830171			121012-5-1.ABF	8.583	0.439		121011-6-1.ABF All Events	11.45	0.267				1.42644	0.99686	2.18014	1.53014	2.11844	1.42366	1.54927	2.20883	0.954299	1.56126	1.70337	1.71764	1.50292	1.45004	1.43577		500ms	1.21624	0.0403403			2.07057	1.56352	1.80206	1.90761	1.77146	1.916
	090330-2	-2.01604	090326-5	-1.78969			090616-1	0.612458	090617-1	0.611591			121012-6-1.ABF	10.092	0.649		121011-7-1.ABF	9.505	0.322				500ms	500ms	500ms	500ms	500ms	500ms	500ms	500ms	500ms	500ms	500ms	500ms	500ms	500ms	500ms		1000ms	1.20133	0.038567			500ms	500ms	500ms	500ms	500ms	500ms
	090330-3	-1.8726	090331-3	-1.81463			090616-2	0.837246	090617-2	0.530511			121012-7-1.ABF	10.993	0.609								1.27078	0.966644	1.46679	1.17754	1.16029	1.27224	1.25904	1.54609	0.986468	1.12874	1.12651	1.21459	1.35553	1.14689	1.16548							1.39005	1.16314	1.17646	1.15803	1.3215	1.18413
	090330-4	-2.84773	090331-4	-1.73994			090622-1	0.49936	090617-3	0.800345			121012-8-1.ABF	11.511	0.521								20ms	20ms	20ms	20ms	20ms	20ms	20ms	20ms	20ms	20ms	20ms	20ms	20ms	20ms	20ms							20ms	20ms	20ms	20ms	20ms	20ms
	090330-5	-2.59135	090331-5	-0.504895			090622-3	0.996488	090617-4	0.238243													0.961405	1.22258	2.65877	1.68916	2.00909	2.08441	1.99975	2.67111	1.28509	2.07011	2.24285	2.01874	1.9293	1.59446	1.77515							2.41629	1.84993	2.02706	1.86723	2.04385	2.0283
	090330-6	-3.14637	090331-6	-1.45982			090622-4	1.10633	090617-5	0.638211													200ms	200ms	200ms	200ms	200ms	200ms	200ms	200ms	200ms	200ms	200ms	200ms	200ms	200ms	200ms							200ms	200ms	200ms	200ms	200ms	200ms
							090622-5	0.73987	090619-1	0.411133			121029-1-1.ABF	11.742	1.002		121102-1-1.ABF	9.69	0.339				1.60598	1.196	2.04451	1.39285	1.57962	1.62497	1.54618	1.87747	1.11876	1.57392	1.31734	1.45745	1.62749	1.44092	1.54016							1.93342	1.34951	1.56999	1.53007	1.75359	1.59677
									090623-1	0.643431			121029-2-1.ABF	10.336	0.836		121102-2-1.ABF	11.725	0.394				50ms	50ms	50ms	50ms	50ms	50ms	50ms	50ms	50ms	50ms	50ms	50ms	50ms	50ms	50ms							50ms	50ms	50ms	50ms	50ms	50ms
									090623-2	0.523905			121029-3-1.ABF	8.662	0.679		121102-3-1.ABF	11.161	0.555				2.00745	1.5238	2.60558	1.77471	2.36533	2.38083	1.90455	2.9991	1.34763	2.24304	1.84363	1.87926	1.96781	1.8312	2.03782							2.70744	1.96714	2.0006	1.9098	1.94899	2.16948
									090623-3	0.641454			121029-4-1.ABF	8.882	0.764		121102-4-1.ABF	15.574	0.308				100ms	100ms	100ms	100ms	100ms	100ms	100ms	100ms	100ms	100ms	100ms	100ms	100ms	100ms	100ms							100ms	100ms	100ms	100ms	100ms	100ms
	ave	-2.35097		-1.44084					090623-4	0.819431			121029-5-1.ABF	11.003	0.375		121102-5-1.ABF	9.235	0.977				1.91736	1.36208	2.41178	1.5434	2.14376	2.01367	1.89989	2.68607	1.50696	1.86473	1.64807	1.81724	2.00226	1.60932	1.72843							2.26044	1.74715	1.92057	1.69753	1.76894	1.77877
	sem	0.144768		0.190287									121029-6-1.ABF	12.471	0.483		121102-6-1	9.595	0.364
													121029-7-1.ABF	9.12	0.468		121102-7-1.ABF All Events	9.715	0.676
							ave	0.932977	ave	0.642312							121102-8-1.ABF	9.955	0.493
								0.0913717		0.0635447							121102-9-1.ABF	10.182	0.357
								n=11		n=15			121106-1-1.ABF	8.724	0.766		121102-10-1.ABF	11.87	0.315
													121106-2-1.ABF	9.894	1.277		121102-11-1.ABF	8.316	0.272
													121106-5-1.ABF	10.378	0.393
													121106-6-1.ABF	13.269	0.351
																	121105-1-1.ABF	9.599	0.501
																	121105-2-1.ABF	10.114	0.432
													121109-1-1.ABF	11.184	0.694		121105-3-1.ABF	7.758	0.223
													121109-2-1.ABF	9.941	1.109
													121109-4-2-1.ABF	12.471	1.459
													121109-5-1.ABF	9.759	0.651
													average	10.2363	0.773348		average	9.91555	0.41535
													sem	0.289962	0.066476		sem	0.417227	0.0390717
													n	23				20
[truncated: 53 more columns]

## Sheet: Fig.2
Fig. 2b	data ID	density/cell	data ID	density/cell		Fig. 2c	wild-type	filopodia	stubby	thin	mushroom		KO	filopodia	stubby	thin	mushroom		Fig. 2d	wild	n	real length	all data		KO	n	real length	all data
	J group	wild	I group	KO			ave	0.185464	0.111677	0.163137	0.544464			0.124343	0.121076	0.144031	0.381893			img 0005-2	1	0.573542	wild PSD length ave		img 0005	1	0.269729	wild PSD length ave
	j001r1l	0.807049	i001l1l	0.647741			sem	0.0343207	0.0143984	0.0129952	0.0207744			0.0237111	0.0129795	0.0144184	0.0230631				2	0.349513	0.357312			2	0.28787	0.224867
	j007r1l	1.11468	i002l1r	0.850792			num	30	30	30	30			32	32	32	32				3	0.261863	sem			3	0.230453	sem
	j010r1r	0.900424	i003r1l	0.825346																	4	0.356979	0.00846367			4	0.164963	0.0050584
	j011l2l	0.865109	i004r1r	0.620416																	5	0.190803	number			5	0.217547	number
	j013l2l	0.85871	i005r1r	0.64476			J group						I group								6	0.283534	408			6	0.209441	440
	j014l2r	0.70536	i006l2l	0.53547			j001r1l	0.0526336	0.0526336	0.263168	0.438613		i001l1l	0.0948522	0	0.0569113	0.531172				7	0.158858				7	0.292609
	j015l2r	1.0603	i010l2l	0.862783			j007r1l	0.260091	0.111468	0.260091	0.483027		i002l1r	0.158287	0.0593576	0.0593576	0.57379				8	0.239772				8	0.187705
	j016r2l	0.85929	i011l2r	0.362607			j010r1r	0.140066	0.0600283	0.160075	0.540254		i003r1l	0.0191941	0.0959705	0.153553	0.556629				9	0.510449				9	0.308419
	j017r2r	0.881019	i014r2l	0.59412			j011l2l	0.0552197	0.0368132	0.147253	0.625824		i004r1r	0.0172338	0.0861689	0.224039	0.292974				14	0.773267				10	0.258079
	j018r2r	0.987955	i015r2r	0.630045			j013l2l	0.161008	0.0536694	0.125229	0.518804		i005r1r	0.08955	0.12537	0.23283	0.19701				15	0.253388				11	0.29384
							j014l2r	0.0688156	0.0860195	0.137631	0.412894		i006l2l	0	0.142792	0.124943	0.267735				17	0.376462				12	0.30042
	group B		group A				j015l2r	0.187112	0.124741	0.124741	0.623705		i010l2l	0.0550712	0.183571	0.183571	0.44057				18	0.299079				13	0.224682
	b001	0.972287	a001	0.61789			j016r2l	0.0436927	0.058257	0.131078	0.626262		i011l2r	0.034534	0.120869	0.0518011	0.155403				19	0.217521				14	0.195777
	b002	0.866742	a002	0.622477			j017r2r	0.16623	0.083115	0.149607	0.482067		i014r2l	0.0185662	0.0928312	0.204229	0.278494				20	0.199243				15	0.299254
	b003	0.828824	a003	0.645414			j018r2r	0.0564546	0.0282273	0.211705	0.691569		i015r2r	0.0630045	0.189013	0.189013	0.189013				21	0.299021				16	0.204478
	b004	1.00796	a004	0.619686																	22	0.451342				17	0.316167
	b005	0.656226	a005	0.646807			group B						group A								23	0.203868				18	0.274995
	b006	0.797555	a006	0.561765			b001	0.0145117	0.130606	0.101582	0.725587		a001	0	0.110337	0.0220675	0.485485				24	0.335434				19	0.186119
	b007-2	0.917761	a007	0.568704			b002	0.130606	0.173348	0.126072	0.520045		a002	0.110337	0.15961	0.191532	0.239414				25	0.238623				20	0.162572
	b008	1.00922	a008	0.470751			b003	0.101582	0.239084	0.111572	0.462229		a003	0.0220675	0.177489	0.129083	0.322707				26	0.206906				21	0.224488
	b009	0.937135	a009	0.972287			b004	0.725587	0.198753	0.156163	0.55367		a004	0.485485	0.206562	0.0953363	0.301898				27	0.17493				22	0.158984
	b010	0.932607	a010	0.621294			b005	0.520045	0.183133	0.0610443	0.412049		a005	0.239414	0.184802	0.0369604	0.406565									23	0.197036
			a011	0.794052			b006	0.462229	0.213631	0.128179	0.370293		a006	0.322707	0.234069	0.0702206	0.257475			img0006	2	0.125354				24	0.180079
			a012-2	0.674378			b007-2	0.55367	0.264204	0.236393	0.389353		a007	0.301898	0.220144	0.146762	0.146762				3	0.0682523				25	0.234021
							b008	0.412049	0.279476	0.155264	0.543426		a008	0.406565	0.104611	0.122047	0.226658				4	0.569455				26	0.206822
	group F		group E				b009	0.370293	0.138835	0.190898	0.503276		a009	0.257475	0.361356	0.172074	0.39577									27	0.141785
	f001(HY)KH	0.975138	e001	0.891141			b010	0.389353	0.246349	0.246349	0.439909		a010	0.146762	0.0931941	0.0465971	0.481503			img0008	1	0.389031				28	0.238247
	f002	0.812139	e002	0.85382									a011	0.226658	0.123519	0.123519	0.529368				2	0.275118				29	0.186751
	f003	0.889214	e003	0.802508									a012-2	0.39577	0.103751	0.0864588	0.432294				3	0.159524				30	0.44251
	f004	1.04926	e004	0.554834																	4	0.164596				31	0.265121
	f005-2	0.910266	e005	0.884495			group F						group E								5	0.25469				32	0.164703
	f006	0.804397	e006	0.649257			f001(HY)KH	0.0870659	0.0174132	0.313437	0.557221		e001	0.0524201	0.0524201	0.279574	0.506727									33	0.166752
	f007	0.91685	e007(HY)KH	0.935266			f002	0.0427442	0.0997364	0.0284961	0.641162		e002	0.0683056	0	0.273222	0.512292									34	0.140558
	f008	0.602817	e008	0.693364			f003	0.0694698	0.0416819	0.194516	0.583547		e003	0	0.114644	0.180155	0.507709			img0010	1	0.274978				35	0.161937
	f009	0.899603	e009	0.55506			f004	0.0599577	0.104926	0.194863	0.689514		e004	0.0357957	0.0536936	0.125285	0.340059				2	0.315012				36	0.170038
	f011KH1	1.11621	e010KH1	0.790818			f005-2	0.162547	0.0325095	0.276331	0.438878		e005	0.115999	0.101499	0.202999	0.463997				3	0.373979				37	0.166293
							f006	0.0423367	0.0705611	0.0282244	0.663274		e006	0.060396	0.090594	0.090594	0.407673				5	0.365479				38	0.281028
							f007	0.0591516	0.118303	0.207031	0.532365		e007(HY)KH	0.098449	0.098449	0.328163	0.410204				6	0.216553				39	0.176022
	ave	0.89807		0.687505			f008	0.0298289	0.0298289	0.149144	0.372861		e008	0.0301463	0.0452194	0.0150731	0.602925				7	0.218341				40	0.276188
	sem	0.0219426		0.0255162			f009	0.0999558	0.0333186	0.0666372	0.699691		e009	0.0520369	0.0346913	0.121419	0.346913				8	0.4679				41	0.26338
	n	30		32			f011KH1	0.039627	0.039627	0.211344	0.79254		e010KH1	0	0.107839	0.269597	0.413382				9	0.401492				42	0.106172
																										43	0.245632
																				img0012	1	0.471328
																					2	0.103556			img 0006	1	0.212442
																					3	0.0724472				2	0.248561
																										3	0.150141
																				img0013	1	0.604283				4	0.155589
																					2	0.34549				5	0.248213
																										6	0.285722
																				img0015	1	0.515527				7	0.273282
																					2	0.419448				8	0.0880697
																					3	0.222161
																					4	0.234975			img 0009	1	0.358037
																					5	0.289565				2	0.41101
																					6	0.799233				3	0.271121
																					7	0.356984				4	0.366822
																					8	0.300398				5	0.240675
																					9	0.30845				6	0.221306
																					10	0.709889				11	0.380334
																					11	0.220011				12	0.082351
																					12	0.302015				13	0.191161
																					15	0.36469				14	0.26554
																					16	0.179098				18	0.288342
																					17	0.0540994				19	0.183627
																					18	0.343626				20	0.250372
																					19	0.192221				21	0.146252
																					20	0.496383				22	0.136913
																					21	0.415506				23	0.115324
																					22	0.289881				24	0.285307
																					23	0.142294				25	0.244308
																					24	0.760002				26	0.0888241
																										27	0.211045
																				img0016	1	0.701192
																					2	0.118277			img 0010	1	0.235604
																					3	0.350695				2	0.163925
																										3	0.0749524
																				img0017	1	0.0852166				4	0.192084
																					2	0.339576				5	0.209673
																					3	0.34699
																					4	0.381398			img 001１	1	0.304235
																					6	0.285474				2	0.36093
																					8	0.25864				3	0.239146
																					12	0.252184
																					13	0.166278			img 0012	1	0.307661
																					14	0.286402				2	0.314742
																					15	0.409887
																									img 0014	1	0.227937
																				img0018	1	0.304003				3	0.291743
																					2	0.295304				4	0.258897
																					3	0.614556				5	0.222112
																					4	0.385431				6	0.229097
																					5	0.457056				7	0.0995407
																										8	0.286509
																				img0019	1	0.490473				9	0.24303
																					2	0.213316				10	0.201234
																										11	0.248894
																				img0020	1	0.170888				12	0.2027
																					2	0.287039				13	0.328474
																					3	0.317568				14	0.167205
																					4	0.33008				15	0.282978
																					5	0.551534				16	0.121079
																					6	0.385009				17	0.0781651
																					7	0.236001				18	0.166695
																					8	0.174378				19	0.146403
																					9	0.243637				20	0.253891
																					10	0.374785				21	0.159468
																										22	0.133587
																				img0021	12	0.287665				23	0.123073
																					13	0.369639				24	0.162329
																					14	0.328358				25	0.255108
																					15	0.172434				26	0.274526
																										27	0.14895
																				img0024	1	0.409668				28	0.157145
																					2	0.336097
																					3	0.319662			img 0015	30	0.195099
																					4	0.263887				31	0.0290947
																					5	0.277761				32	0.218536
																					6	0.329635				33	0.205114
																					7	0.533816				34	0.370688
																					8	0.150526				35	0.138934
																					9	0.340568
																					10	0.283049			img 0016	1	0.354662
																										2	0.0904141
																				img0025	12	0.213105				3	0.415801
																					13	0.255013				4	0.588467
																					14	0.296746				5	0.497018
																					15	0.319432				6	0.13014
																					16	0.42227				7	0.119735
																					17	0.36899				8	0.181103
																										9	0.173107
																				img0026	1	0.560938				10	0.269466
																					2	0.608435
																					3	0.580198			img 0017	1	0.279367
																					4	0.902692				2	0.181871
																					5	0.594496				3	0.0593656
																					6	0.324309				4	0.125898
																					7	1.15677				5	0.171432
																					8	0.63348				6	0.0745546
																					9	0.563438				7	0.249192
																										8	0.0538122
																				img0028	11	0.0670862				9	0.0530633
																					12	0.219614				10	0.334302
																					13	0.186028				11	0.260771
																					14	0.197186				12	0.234694
																					15	0.45981				13	0.0607303
																										14	0.038291
																				img0027	17	0.282201
																					18	0.321218			img 0019	1	0.214943
																					19	0.363086				2	0.063575
																					20	0.405386				3	0.232717
																					21	0.259039				4	0.0351457
																					22	0.162426				5	0.159962
																					23	0.236378				6	0.330343
																					24	0.345932				7	0.380971
																					25	0.159198				8	0.220038
																					26	0.284304
																					27	0.200263			img 0018	10	0.208673
																					28	0.304719				11	0.111367
																					29	0.248495				12	0.22167
																					30	0.181541				13	0.191118
																					31	0.412744				14	0.262771
																										15	0.2448
																				img0031	1	0.369247				16	0.567876
																					2	0.285093				17	0.275563
																					3	0.314401				18	0.267288
																					4	0.333797				19	0.0935224
																					5	0.301482				20	0.309005
																					6	0.359096				21	0.247111
																					7	0.160107				22	0.258848
																					8	0.126325				23	0.204042
																										24	0.0904141
																				img0032	10	0.488181				25	0.0453054
																					11	0.225563				26	0.227198
																					12	0.384514				27	0.117964
																										28	0.230188
																				img0034	14	0.221701				29	0.251774
																					15	0.507337				30	0.208968
																					16	0.186124				31	0.430018
																					17	0.204101				32	0.194787
																					18	0.408842				33	0.135292
																										34	0.316787
																				img0035	1	0.265601				35	0.27744
																					2	0.249928				36	0.158174
																					3	0.226124				37	0.276311
																					4	0.275803				38	0.224418
																					5	0.372335				39	0.112792
																					6	0.301767
																					7	0.291841			img 0022	1	0.150466
																					8	0.727143				2	0.158766
																					9	0.543287				3	0.250317
																					10	0.446272				4	0.111337
																					11	0.263151				5	0.278854
																					12	0.250078				6	0.0978173
																					13	0.151066				7	0.262898
																					14	0.201833				8	0.345145
																					15	0.376429				9	0.214447
																										10	0.257362
																				img0036	17	0.273969				11	0.517183
																					18	0.26009				12	0.356528
																					19	0.191167				13	0.281728
																					20	0.205754				14	0.107298
																					21	0.251092				15	0.290486
																					22	0.272989				16	0.325435
																										17	0.274774
																				img0037	1	0.427799				18	0.105715
																					2	0.191848				19	0.32764
																					3	0.25739				20	0.0704804
																										21	0.164419
																				img0038	1	0.606569				22	0.408664
																					2	0.247344				23	0.241444
																					3	0.301707				24	0.193088
																					4	0.467593				25	0.0379548
																					5	0.350759				26	0.559866
																					6	0.196508				27	0.323406
																										28	0.173093
																				img0039	1	0.38176				29	0.137699
																					2	0.251584
																					3	0.234201			img 0023	31	0.651195
																					4	0.306675				32	0.276913
																					5	0.306235				33	0.158826
																					6	0.25375				34	0.215399
																					7	0.166796				35	0.379154
																					8	0.226483				36	0.171193
																					9	0.256845				37	0.170292
																					10	0.633105				38	0.0920266
																					11	0.402614
																					12	0.266508			img 0024	1	0.431259
																					13	0.292569				2	0.279642
																					14	0.471541				3	0.282621
																					15	0.230716				4	0.283573
																					16	0.148919				5	0.259788
																					17	0.346839				6	0.23569
																										7	0.0898909
																				img0040	19	0.608888				8	0.190613
																					20	0.143801				9	0.0520941
																					21	0.246024
																					22	0.354555			img 0025	1	0.44937
																					23	0.362802				2	0.259919
																					24	0.49273				3	0.040764
																										4	0.078149
																				img0041	26	0.637435				5	0.227333
																					27	0.0837162				6	0.113172
																					28	0.547075
																					29	0.284696			img 0026	1	0.311541
																										2	0.0518488
																				0001, 0002-0004	1	0.477203				3	0.317088
																					2	0.204188				4	0.0386793
																					3	0.430513				5	0.0410256
																					4	0.148155				6	0.184527
																					5	0.352321				7	0.398106
																					6	0.318631				8	0.326629
																					7	0.257642				9	0.227669
																					8	0.308168				10	0.203634
																					9	0.313225				11	0.0829181
																					10	0.373065				12	0.28243
																					11	0.245949
																					12	0.266531			img 0029	1	0.319587
																										2	0.442938
																				0002	14	0.453469				3	0.114619
																					15	0.35972				4	0.376764
																					16	0.301147				5	0.490535
																										6	0.319584
																				0003	18	0.329599				7	0.296416
																					19	0.249167				8	0.249961
																					20	0.238047				9	0.25499
																					21	0.350349				10	0.255009
																					22	0.430049				11	0.17503
																										12	0.169517
																				0004	24	0.644564				13	0.20972
																					25	0.325668				14	0.236026
																										15	0.245014
																				0005	1	0.215892				16	0.245156
																					2	0.137778				17	0.148414
																					3	0.413732				18	0.0663808
																					4	0.293839				19	0.219427
																					5	0.262333				20	0.212519
																					6	0.362176				21	0.176697
																					7	0.30636				22	0.309444
																					8	0.336894				23	0.27964
																					9	0.489185				24	0.240626
																										25	0.232719
																				0006	1	0.551076				26	0.215262
																					2	0.466419				27	0.508703
																					3	0.312347
																					4	0.408872			img 0030	29	0.21254
																					5	0.362464				30	0.165716
																					6	0.366886				31	0.333031
																					7	0.243453				32	0.12315
																					8	0.572666				33	0.34911
																					9	0.574476				34	0.190754
																					10	0.235817				35	0.023348
																					11	0.335677				36	0.387031
																										37	0.273044
																				0007	13	0.239378				38	0.209147
																					14	0.465764
																									img 0031	1	0.309464
																				0008	16	0.473229				2	0.352422
																					17	0.620255				3	0.244101
																					18	0.256253				4	0.268407
																										5	0.437249
																				0009	20	0.400131				6	0.325151
																					21	0.164745				7	0.198213
																										8	0.234766
																				0010	23	0.228773				9	0.285977
																					24	0.313666				10	0.105326
																					25	0.511223				11	0.266699
																										12	0.249884
																				0011	27	0.468444				13	0.208855
																					28	0.395965				14	0.368116
																					29	0.586809				15	0.0883368
																										16	0.151824
																				0012	1	0.36715				17	0.118303
																					2	0.220573				18	0.0693297
																					3	0.238754				19	0.28482
																					4	0.320215				20	0.180414
																					5	0.710056				21	0.305751
																										22	0.261042
																				0013	7	0.396891				23	0.206993
																					8	0.21547				24	0.183114
																					9	0.558904				25	0.268029
																					10	0.367819				26	0.151377
																					11	0.205902				27	0.259511
																					12	0.393986				28	0.265055
																										29	0.28808
																				0014	14	0.311556				30	0.139812
																					15	0.511891				31	0.448268
																					16	0.877721				32	0.391439
																					17	0.275489				33	0.604154
																					18	0.345074				34	0.260638
																					19	0.522926				35	0.214002
																				0015	21	0.530824			img 0032	37	0.13586
																					22	0.32574				38	0.195962
																					23	0.40604				39	0.252255
																					24	0.350545				40	0.400439
																					25	0.180417				41	0.0734457
																					26	0.680143				42	0.164286
																					27	0.254807				43	0.234875
																					28	0.343258				44	0.303056
																										45	0.100598
																				0016	30	0.331984				46	0.102955
																					31	0.628392				47	0.30657
																					32	0.398553				48	0.217291
																					33	0.799896				49	0.211441
																					34	0.26778				50	0.140709
																										51	0.0786799
																				0017	1	0.412789				52	0.233697
																					2	0.343899
																					3	0.350333			img 0033	1	0.214389
																					4	0.465757				2	0.0662563
																					5	0.261572				3	0.20488
																					6	0.212914				4	0.120339
																					7	0.179141				5	0.0642357
																					8	0.388922				6	0.0685063
																					9	0.261104				7	0.0650008
																					10	0.142814				8	0.251905
																					11	0.27477				9	0.0821314
																					12	0.301747				10	0.164641
																										11	0.135562
																				0018	14	0.623356				12	0.387133
																					15	0.347454				13	0.27422
																					16	0.275183				14	0.2338
																					17	0.49852				15	0.159373
																										16	0.247936
																				0019	19	0.41404				17	0.405227
																					20	0.502555				18	0.176052
																										19	0.255137
																				0020	22	0.280885				20	0.294891
																					23	0.316836				21	0.131437
																					24	0.52658				22	0.271585
																										23	0.268461
																				0021	26	0.558384				24	0.196413
																					27	0.320798				25	0.156282
																					28	0.293491				26	0.21321
																					29	0.308229				27	0.0890022
																					30	0.391261				28	0.447726
																					31	0.348431				29	0.173871
																					32	0.432707				30	0.332778
																										31	0.201879
																				0022	1	0.316465				32	0.254815
																					2	0.294388				33	0.129132
																					3	0.655492				34	0.089854
																					4	0.286954				35	0.125969
																					5	0.410437				36	0.292333
																					6	0.738585				37	0.131616
																					7	0.311193				38	0.481966
																					8	0.344288				39	0.128114
																					9	0.24036				40	0.127114
																					10	0.403368				41	0.162146
																					11	0.602812				42	0.0878012
																					12	0.343007				43	0.235926
																										44	0.0880127
																				0023	14	0.379484				45	0.421772
																					15	0.313862				46	0.23898
																					16	0.2463				47	0.231305
																					17	0.488792				48	0.0966401
																										49	0.101618
																				0024	19	0.489297				50	0.30884
																					20	0.483161				51	0.286138
																										52	0.156313
																				0025	22	0.168494				53	0.0554774
																					23	0.39873				54	0.215019
																					24	0.284765
																					25	0.228792			img 0034	56	0.273679
																					26	0.200049				57	0.0526198
																										58	0.125388
																				0026	28	0.828397				59	0.133972
																					29	0.436438				60	0.0679969
																					31	0.211958				61	0.132868
																										62	0.278209
																				0027	1	0.839126				63	0.198305
																					2	0.566977				64	0.141953
																					3	0.36655				65	0.0691041
																					4	0.571301				66	0.0995995
																					5	0.268782
																					6	1.30995			img 0035	1	0.275695
																										2	0.221235
																				0028	8	0.550856				3	0.181278
																					9	0.344203				4	0.0769903
																					10	0.220492
																					11	0.34723			img 0036	1	0.176734
																					12	0.205726				2	0.347446
																					13	0.305058				3	0.306966
																					14	0.3187				4	0.433844
																					15	0.241134				5	0.544521
																										6	0.25257
																				0029	17	1.35156				7	0.142046
																					18	0.334295				8	0.190598
																					19	0.330445				9	0.453907
																					20	0.455542				10	0.376368
																					21	0.460465
																									img 0037	1	0.202356
																				0030	22	0.360933				2	0.109076
																					23	0.300288				3	0.186403
																					24	0.412272				4	0.29537
																										5	0.369089
																				0031	26	0.360553				6	0.23678
																					27	0.383046				7	0.242067
																					28	0.323716				8	0.262992
																					29	0.330294				9	0.272546
																					30	1.15201				10	0.257524
																										11	0.131957
																				0032	32	0.545977				12	0.124414
																					33	0.329455				13	0.254614
																										14	0.253684
																				0033	35	0.415796				15	0.252483
																										16	0.242978
																				0034	36	0.378621				17	0.138916
																					37	0.208808				18	0.149768
																					38	0.374413				19	0.244152
																					39	0.296542				20	0.1925
																					40	0.266759				21	0.128596
																										22	0.401054
																				0035	1	0.317012				23	0.188113
																					2	0.157508				24	0.117791
																					3	0.277692				25	0.510691
																										26	0.188793
																				0036	5	0.536424				27	0.22622
																					6	0.515808				28	0.18621
																										29	0.197978
																				0037	8	0.667656
																					9	0.269429			img 0038	31	0.239991
																					10					32	0.267379
																				0038	11	0.345624			img 0039	34	0.377499
																					12	0.468784
																									img 0040	36	0.324709
																				0039	14	0.251662
																					15	0.279233
																					16	0.334967
																					17	0.302361
																					18	0.33509
																				0040	20	0.308205
																					21	0.237046
																					22	0.440712

## Sheet: Fig.3
Fig. 3a, c	wild	LTD path	cont path		KO	LTD path	cont path		Fig. 3c	data	drugs	LFS path	cont path		Fig. 3b, c	data	drugs	LFS path	cont path
no drug	040723-2	116.844	113.182		040721-1	75.4308	46.8589		APV, LY341495	100615-1	no drug	61.8311	39.2276		mGluR1, mGluR5	120228-1	no drug	86.6892	62.7013
	040723-3	86.7446	95.9254		040721-2	98.5331	55.0037			100621-1	no drug	77.2727	74.2558		cyclo.	120229-1	no drug	68.8534	86.3001
	040723-4	86.7222	87.9577		040721-3	79.5721	84.5089			100622-2	no drug	48.3793	66.4603			120301-1	no drug	65.9165	65.7005
	041108-1	93.3752	101.026		040721-4	94.423	102.37			100622-4	no drug	71.7959	83.6322			120302-2	no drug	79.9683	68.6886
	041108-2	79.5366	93.182		041018-1	70.0898	84.2007			100623-3	no drug	78.2983	78.1292			120306-1	no drug	83.9431	53.0115
	041108-3	81.5281	107.275		041101-1	58.2376	83.3888			100628-1	no drug	70.3467	71.608			120307-1	no drug	69.1064	91.7247
	041126-1	88.4148	111.715		041101-2	71.7672	87.4821			100629-1	no drug	66.1025	65.3226			120308-3	no drug	55.248	63.8602
	041126-2	98.3448	109.258		041101-3	76.4878	83.8694			100630-1	no drug	80.5758	84.1231			120309-1	no drug	68.6172	100.162
	041126-3	67.4613	84.5382		041117-1	63.7625	69.936			100701-1	no drug	57.3478	98.8661			120322-3	no drug	67.4723	88.6205
	041126-4	66.3826	88.4385		041117-2	81.9602	84.089			120516-1	no drug	74.5599	73.6963			120323-2	no drug	62.7136	81.2244
	060914-1	93.7503	105.712		041117-3	66.0695	77.9653			120517-2	no drug	74.2352	81.3798			120405-3	no drug	68.4521	56.0856
	060914-2	89.9737	98.5567		060920-1	85.6876	83.8383			120518-1	no drug	67.7033	97.4867			120406-1	no drug	72.2	85.64
	090729-2	78.145	100.468		060920-2	77.6529	86.6596			100629-1	APV	82.6403	80.2281			120412-1	no drug	69.4774	87.5656
	090730-1	97.1379	90.1392		060920-3	52.37	100.779			100630-2	APV	96.082	100.623			120417-1	no drug	77.3449	54.2477
	090803-1	90.8983	123.374		090311-1	81.2363	85.0954			100630-3	APV	82.6839	87.3901			120424-2	no drug	71.0054	69.7225
	090803-2	87.2999	114.177		090311-2	72.5802	85.9907			100701-2	APV	83.3107	75.4989			120425-2	no drug	66.6301	60.154
	090803-3	88.0816	105.858		090311-3	74.7671	94.8561			100702-1	APV	79.7168	97.7542
					090311-4	73.8986	85.7424			100702-2	APV	102.624	85.2917			120307-2	MPEP	132.355	97.8486
					090401-1	86.6136	73.7924			120516-2	APV	73.3214	80.187			120307-3	MPEP	82.7351	78.9158
					090401-2	83.8407	59.0141			120516-3	APV	79.9675	69.5356			120308-1	MPEP	86.3028	93.6786
					090401-3	73.2241	93.9709			120517-1	APV	79.5821	88.4167			120308-2	MPEP	79.5483	92.9231
					090401-4	56.1908	71.7172			120517-3	APV	74.4849	68.5618			120309-2	MPEP	86.1293	76.3833
										120518-2	APV	66.8936	66.5181			120322-1	MPEP	103.19	133.032
										120518-3	APV	64.6727	62.6215			120322-2	MPEP	83.8379	86.9542
										100615-2	LY341495	85.8899	92.405			120323-1	MPEP	80.0525	87.2393
										100615-3	LY341495	76.3338	91.0096			120323-3	MPEP	104.07	108.726
										100615-4	LY341495	78.3965	89.4228			120405-1	MPEP	79.7047	109.091
										100616-1	LY341495	90.29	102.045			120405-2	MPEP	93.8269	103.628
										100616-2	LY341495	67.0307	113.505			120411-1	MPEP	79.6989	103.314
										100616-3	LY341495	91.6285	86.3031			120411-2	MPEP	78.5199	84.776
										100622-1	LY341495	81.8837	96.1287			120412-2	LY367385	69.7923	56.1191
										100622-3	LY341495	75.4464	84.7927			120413-1	LY367385	66.1975	66.777
										100623-1	LY341495	85.1438	109.694			120413-2	LY367385	74.0326	74.3433
										100623-2	LY341495	94.598	87.9403			120416-2	LY367385	78.9223	85.6494
																120416-3	LY367385	53.0426	50.3749
																120424-1	LY367385	61.5023	63.7873
																120424-3	LY367385	62.4858	69.09
																120425-1	LY367385	76.3863	107.829
																120502-1	LY367385	70.556	64.3724
																120507-2	LY367385	94.6546	93.2865
																120508-1	LY367385	73.7363	106.538
																120508-2	LY367385	75.8457	62.8042
																120816-1	cycloheximide	88.2533	100.998
																120816-2	cycloheximide	67.1671	94.9789
																120816-3	cycloheximide	81.7321	108.167
																120817-1	cycloheximide	76.6491	104.267
																120820-1	cycloheximide	104.665	114.142
																120823-1	cycloheximide	96.096	98.7936
																120823-2	cycloheximide	103.146	86.5719
																120823-3	cycloheximide	90.3109	84.454
																120827-1	cycloheximide	93.6722	76.2064
																120827-2	cycloheximide	83.1417	100.1

## Sheet: Fig.4
WT APV	PP-LFS path	cont path		KO APV	PP-LFS path	cont path		KO APV, MPEP	mGluR5 ant.	PP-LFS path	cont path		KO APV, YM	mGluR1 ant.	PP-LFS path	cont path		KO APV, MPEP, YM	mGluR5 ant.	PP-LFS path	cont path
200424-1	86.6504	97.8298		190730-1	81.4516	96.8066		190906-2		84.3191	93.5882		191213-1		83.2873	105.86		191018-1		95.5585	97.0839
200424-2	76.776	94.2519		190730-2	76.9727	82.3091		190912-1		98.4748	79.6106		191213-2		97.556	102.639		191021-1		86.3081	91.2881
200424-3	75.0254	98.3926		190730-3	70.3215	74.3722		190919-1		98.4477	96.2125		191213-3		76.1147	91.1727		191028-1		90.0398	108.457
200427-1	74.0462	83.5233		190731-2	61.58	74.1097		190919-2		85.6682	72.2506		191213-4		77.5812	84.2961		191029-1		74.6501	93.87
200427-2	82.4015	94.1311		190902-1	77.6982	70.2032		190926-1		95.9726	102.238		191217-1		72.911	81.221		191029-2		93.6434	89.2342
200427-3	97.1273	107.999		190905-1	57.089	103.086		190926-2		88.4305	102.775		191217-2		74.6027	80.8085		191030-1		108.585	96.4914
200427-4	95.0645	114.008		190905-2	69.9877	92.7616		190927-1		105.24	102.928		191217-3		73.3107	85.3882		191030-2		102.052	102.176
200428-2	83.7629	97.5308		190905-3	65.7191	84.5129		190927-2		96.6433	104.924		191226-1	LY367385	92.2383	84.1651		191030-3		96.1519	80.4385
200502-2	72.5615	99.2858		190905-4	68.093	73.0553		190927-3		96.6014	102.388		191226-2		76.4696	100.951		191030-4		94.5937	104.963
200502-3	93.6401	94.7396		190905-5	56.0342	60.5907		190927-4		81.5121	108.222		191226-3		74.2167	73.9441		191031-1		93.2829	120.675
200512-1	109.053	103.723		191017-2	65.1123	91.7826		191016-1		80.3669	75.7589		200115-1		68.4089	64.037		191107-1	MTEP	91.1947	100.381
200512-2	82.987	91.3918		191017-4	68.3604	86.3255		191016-3		80.7164	85.7808		200116-1		81.8281	108.126		191108-1	MTEP	85.1267	91.1364
200526-1	94.4077	90.5856		191121-1	74.6836	78.4689		191017-1		86.8744	70.5992		200116-2		91.7518	89.7883		191112-1	MTEP	84.9641	104.984
200616-1	93.0419	101.475		191121-2	67.0817	67.5138		191101-1	MTEP	77.9084	68.8614		200116-3		74.8674	95.8105		191112-2	MTEP	87.3542	91.0141
200616-2	94.6544	101.515		200504-1	66.9084	68.8542		191114-1		80.9982	66.9137		200117-1	LY367385	65.7718	86.9192		191112-3		90.8151	98.0717
200616-3	87.5741	104.037		200504-2	83.2997	86.7429		191114-2		102.329	101.365		200117-2	LY367385	84.2066	90.4825		191121-3	MTEP	87.8376	91.8421
				200504-3	63.739	66.8689		191119-1	MTEP	86.3396	76.3323		200117-3	LY367385	72.0216	86.1477		191121-4	MTEP	91.5757	111.07
				200504-4	84.8584	91.4756		191119-2	MTEP	100.631	78.8524		200117-4	LY367385	80.413	78.6666		200124-1	MTEP	94.8617	109.233
								191120-2	MTEP	88.4345	95.6303
								191120-3	MTEP	75.3268	94.5171
average	87.4234	98.4012																		91.5886	99.0228
sem	2.51456	1.82255		average	69.9439	80.5467		all data		89.5617	88.9873		all data		78.7532	88.3568				1.71248	2.29118
n	16	16		sem	1.9779	2.7987				2.00833	3.12518				1.99502	2.66949				18	18
				n	18	18				20	20				18	18
																		MPEP		93.2437	98.4316
								sucrose外液含まず		87.631	82.5909		YM298198		78.6851	89.5417				2.59148	3.21619
										2.3764	3.12301				2.24989	3.61569				11	11
										14	14				13	13
																		MTEP使用		88.9878	99.9517
								sucrose		94.0667	103.912		LY367385		78.9303	85.2762				1.3901	3.30453
										3.3213	0.948421				4.6261	1.94277				7	7
										6	6				5	5
								MPEP使用		90.8396	91.0368
										2.22067	3.71978
										15	15
								MTEP使用		85.728	82.8387
										4.46721	5.26118
										5	5

## Sheet: Fig.5
Fig.5d	wt no drug	LFS path	cont path		wt TBOA only	LFS path	cont path		wt TBOA+MPEP, LY	LFS path	cont path		wt DHK	LFS path	cont path		WT TBOA only	LFS path	cont path		WT TBOA, LY	LFS path	cont path		WT TBOA, MPEP	LFS path	cont path		KO no drug	LFS path	cont path		KO TBOA only	LFS path	cont path		Fig. 5e	ID	WT		ID	KO		Fig. 5f	data	EAAT3	uptake (%)
	131106-1	76.0563	122.59		130624-1	64.52	72.9159		130701-1	83.601	108.237		130725-1	87.5817	101.733		191002-1	67.8621	79.4056		191002-3	76.4476	78.4203		191004-1	62.042	102.604		131102-3	42.7801	48.2485		131101-1	69.306	68.7274			WT1	81.3066		KO1	79.5863			1st	cont	100.385
	131106-2	78.4877	101.143		130701-2	62.4402	69.7885		130702-2	94.4626	79.304		130726-1	106.017	99.8939		191002-2	72.3773	73.5942		191002-4	77.9189	99.2405		191004-2	106.21	93.0577		131220-1	44.5646	89.484		131102-1	56.3826	62.038			WT2	107.189		KO2	85.3284				cont	92.2368
	131106-3	89.9041	91.9412		130702-1	55.0581	72.3548		130704-1	85.2259	110.223		130726-2	76.8302	94.8994		191003-1	82.259	67.9388		191003-4	71.9183	74.5349		191127-1	112.363	87.7827		131220-2	69.0075	84.5456		131102-2	62.8056	65.0752			WT3	72.1041		KO3	80.3867				cont	95.0489
	131108-1	66.2097	106.372		130702-3	81.5294	72.9427		130704-2	96.2315	93.8882		130729-1	101.045	116.655		191003-2	61.8742	75.658		191011-2	88.5789	101.63		191127-2	91.799	76.0238		131220-3	66.3492	67.974		131227-1	82.383	50.2058			WT4	99.7533		KO4	68.2796				cont	114.436
	140107-1	89.8895	96.568		130703-2	57.1273	61.0649		130705-1	95.6572	90.1697		130730-1	92.1991	84.6568		191011-1	71.6912	66.1986		191128-2	75.0526	92.1447		191206-4	88.1294	99.1715		131220-4	63.776	67.1089		140109-2	56.53	84.1214						KO5	71.3836				cont	99.8404
	140114-1	73.7714	93.03		130709-1	70.7917	52.8976		130708-1	104.635	96.4761		130802-1	75.3292	93.2318		191126-1	63.5976	66.3366		191204-1	74.6086	76.5109		191210-1	85.8114	99.3871		131227-2	82.2926	56.206		140109-3	56.5799	66.721			WT5	125.235							cont	98.0522
	140115-1	83.7519	101.142		130710-2	50.9452	89.1704		130711-3	80.3675	87.262		130808-1	81.4179	110.203		191126-2	83.4317	76.4854		191204-2	73.6135	93.7736		191211-1	62.2066	87.0912		140109-1	83.9267	77.4296		140110-1	81.8544	88.7359			WT6	92.7586		KO6	82.236				PKN1	96.1879
					130711-2	72.8418	73.1861		130717-1	82.0029	107.053		130808-2	85.2821	93.9464		191126-3	61.5929	71.879		191205-1	63.2542	107.558		191211-2	95.4945	100.736		140110-2	62.3296	87.8688							WT7	92.1988		KO7	74.9058				PKN1	93.9352
					130722-2	50.9156	65.9523		130724-1	75.4917	100.512		130808-3	73.7879	89.3409		191126-4	65.1539	76.4809		191205-2	56.3833	86.4236		191219-1	91.5005	91.9067											WT8	78.298		KO8	62.434				PKN1	90.8051
					130726-3	49.8286	58.4862						130809-1	62.5021	91.3151		191128-1	73.1593	78.552		191206-1	62.0958	71.3755		191219-2	81.5827	96.3277														KO9	75.5853				PKN1	98.5998
													130809-2	75.7005	97.7977						191206-2	71.9662	50.3361		191220-1	85.2041	81.5497											WT9	92.3738		KO10	84.987				PKN1	94.6605
													130829-1	89.4082	97.7981						191206-3	64.6104	79.6383		191220-2	82.8116	94.4847											WT10	82.6271		KO11	105.048				PKN1	109.213
													130830-1	94.4182	92.4831						191211-3	69.4918	89.5186															WT11	114.394							T774A	83.434
													130830-2	69.3604	100.276																							WT12	126.673		KO12	92.5022				T774A	85.8353
																																									KO13	74.552				T774A	80.6792
																																						WT21	142.62		KO14	75.2883				T774A	79.4312
																																						WT22	95.6714		KO15	91.234				T774A	85.5456
																	ave	70.2999	73.2529			71.2262	84.7004			87.0962	92.5102											WT23	106.133							T774A	88.7321
																	sem	2.48113	1.56501			2.29267	4.22019			4.28002	2.34196											WT24	91.9433							K644E	88.6445
																	n	10	10			13	13			12	12											WT25	73.3004							K644E	85.2554
																																						WT26	104.539							K644E	85.0366
																																														K644E	81.558
																																						WT27	126.939							K644E	84.1907
																																						WT28	112.707							K644E	78.7707
																																													2nd	cont	95.9076
																																														cont	109.221
																																														cont	99.3797
																																						ave	100.938			80.2492				cont	102.04
																																						sem	4.35886			2.74735				cont	100.66
																																						n	20			15				cont	92.792
																																														PKN1	101.088
																																														PKN1	98.141
																																														PKN1	95.5345
																																														PKN1	90.229
																																														PKN1	96.9806
																																														PKN1	91.9829
																																														T774A	87.1871
																																														T774A	87.9572
																																														T774A	88.3346
																																														T774A	88.4223
																																														T774A	84.7963
																																														T774A	86.8219
																																														K644E	89.6144
																																														K644E	85.7896
																																														K644E	86.897
																																														K644E	85.1582
																																														K644E	85.1946
																																														K644E	88.4512
																																													3rd	cont	96.742
																																														cont	95.7874
																																														cont	96.3313
																																														cont	105.053
																																														cont	103.971
																																														cont	90.3502
																																														cont	100.054
																																														cont	103.425
																																														cont	108.285
																																														PKN1	102.509
																																														PKN1	108.925
																																														PKN1	107.829
																																														PKN1	110.596
																																														PKN1	123.282
																																														PKN1	108.456
																																														PKN1	109.263
																																														PKN1	102.239
																																														PKN1	114.648
																																														PKN1	122.93
																																														T774A	82.337
																																														T774A	83.0097
																																														T774A	85.4714
																																														T774A	84.7068
																																														T774A	85.7991
																																														T774A	80.0976
																																														T774A	72.1366
																																														T774A	80.8692
																																														T774A	69.3892
																																														T774A	69.451

## Sheet: Fig.6
Fig. 6a	wild type	data ID	rise time (10-90%)	weighted decay		KO	data ID	rise time (10-90%)	weighted decay		Fig. 6b	data ID	genotype-drug	rise time	decay
no drug											TBOA	200218-2	WT DMSO	5.94133	77.5377
		200129-1	6.5858	90.0418			200131-1	7.16477	176.046			200219-2	WT DMSO	6.06133	68.9261
		200129-2	5.02218	81.9489			200131-2	4.6045	100.504			200220-1S	WT DMSO	6.60757	41.3749
		200204-1	5.32227	66.3956			200131-3	5.82376	78.4447			200220-2	WT DMSO	6.88504	71.5035
		200204-2	6.84816	77.7216			200131-4	5.29974	196.683			200221-1	WT DMSO	6.15259	62.234
		200204-3	8.12486	66.3657			200131-5	5.77047	141.474			200319-3S	WT DMSO	7.55717	64.282
		200204-4	6.63865	68.037			200205-1	8.09503	130.169			200327-3S	WT DMSO	6.49134	67.9113
		200204-5	6.6073	56.7194			200205-2	6.49902	116.279			200327-4	WT DMSO	5.06045	113.79
		200327-1	5.16638	89.9812			200205-3	7.22724	132.111
		200327-2	5.16595	86.0566			200205-4	4.54788	97.2835			200218-1	WT TBOA	7.36934	82.5401
							200205-5	6.99963	64.1036			200219-1	WT TBOA	6.13693	154.036
							200331-1	6.98462	181.602			200219-3	WT TBOA	6.69276	131.702
												200220-3 S	WT TBOA	7.48179	141.27
												200220-4 S	WT TBOA	9.15787	109.188
												200220-5	WT TBOA	6.23236	101.984
												200221-2＊	WT TBOA	6.13469	196.363
												☆200319-1	WT TBOA	7.32224	138.086
												☆200319-2	WT TBOA	7.60294	127.834
												☆200408-1S	WT TBOA	7.0964	116.314
												☆200408-2	WT TBOA	5.76095	98.829
												☆200408-3S	WT TBOA	7.14915	136.755
												200312-1	KO DMSO	6.58726	86.2151
												200313-2	KO DMSO	6.33114	130.07
												200317-3	KO DMSO	7.51285	146.57
												200318-2S	KO DMSO	7.46028	90.0001
												200331-3	KO DMSO	4.23925	123.901
												200401-1	KO DMSO	7.23006	138.048
												200401-6S	KO DMSO	6.27576	141.805
												200404-2	KO DMSO	6.0288	127.161
												200405-2	KO DMSO	7.40162	104.483
												200312-2S	KO TBOA	4.87447	73.7292
												200313-1	KO TBOA	6.54782	135.63
												200313-3	KO TBOA	5.316	129.056
												200317-1	KO TBOA	6.62453	104.124
												200317-2S	KO TBOA	7.52816	61.8201
												200318-1	KO TBOA	4.44214	133.153
												200401-5	KO TBOA	4.91423	136.472
												200404-1	KO TBOA	10.3487	163.194
												200404-3	KO TBOA	5.67175	91.9094
												200405-1	KO TBOA	6.64711	104.233
												200405-3	KO TBOA	8.03525	136.999

## Sheet: Fig.7
Fig. 7b	wild	LFS path	cont path		KO	LFS path	cont path	LFS path PPR	cont path PPR		Fig. 7c	PRL	LFS path	cont path		DNER	LFS path	cont path		Fig. 7d	cont pep	LFS path	cont path		dyn pep	LFS path	cont path
	070921-1	72.1884	95.4543		080111-1	67.6415	58.899					080125-2	73.5649	70.8785		080702-1	126.716	125.846			081106-2	58.1818	111.588		081024-1	98.5054	123.441
	080122-1	88.7384	96.2457		080111-2	72.6587	62.4557					080215-2	40.2234	102.43		080703-1	70.0829	115.212			081106-3	59.5655	81.4179		081024-2	94.742	111.774
	080212-1	101.318	104.419		080201-1	106.531	75.7678					080215-3	86.6303	39.7924		080703-2	83.9773	86.6764			081108-2	115.423	74.2118		081028-1	103.242	100.887
	080213-1	105.696	80.0012		080201-2	70.2318	149.829					080407-2	58.0313	69.6356		080703-3	64.1983	65.3449			081108-3	81.5952	58.728		081028-2	100.969	106.421
	080215-1	84.777	125.003		080306-1	37.6786	40.3868					080604-1	47.7707	36.6012		080822-2	71.6047	113.867			081109-1	66.9155	74.6313		081029-1	170.942	127.68
	080303-1	109.076	99.2465		080306-2	57.5553	62.3619					080604-3	93.519	91.8708		080828-2	70.819	86.8428			081110-1	85.2854	61.3319		081030-2	114.726	88.9529
	080404-2	62.9449	108.222		080307-1	55.8026	55.2282					080606-2	106.212	78.6175		080903-1	88.9216	141.962			081111-1	76.5198	91.0364		081031-1	84.497	112.039
	080407-1	56.5715	74.1061		080307-2	27.2871	27.0604					080606-3	82.4709	58.2118		080904-3	78.0115	95.6425			081114-1	76.7195	88.7246		081111-2	97.8132	132.507
	080410-1	138.849	106.799		080307-3	22.0081	53.7021					080627-1	64.5568	85.6948		080918-1	116.81	159.401			081114-2	47.9637	31.0642		081120-1	130.743	95.0405
	080411-1	95.5107	130.986		080307-4	71.3913	82.2748					080627-2	45.2684	38.4444		080918-2	100.48	113.144			081114-3	51.7169	32.2705
	080523-1	46.7318	100.356		080313-1	70.5562	106.119					080829-1	73.9983	86.025		081003-1	92.4869	99.029			081120-1	68.6843	54.2812
	080523-2	99.7499	98.9359		080313-2	134.408	41.1125	0.940106	0.762965			080912-1	71.723	54.93		081007-1	109.736	98.9401			081120-2	61.8715	56.0627
	080523-3	101.455	72.0944		080314-1	92.0567	77.9593	1.38032	0.872925			080912-2	94.0755	65.4118		090224-1	99.8944	112.697
	080528-1	128.38	114.189		080314-2	62.7021	73.7988	1.42238	1.00406			080919-1	80.7163	200.698		090225-1	77.0681	95.4727
	080529-3	64.2134	96.8482		080414-1	85.3075	32.4043	0.93612	0.816064			080919-2	86.1425	71.2897		090225-2	85.8252	97.0244
	080603-1	91.2447	114.332		080416-1	116.259	54.7803	0.816064	2.06318			081226-1	71.8536	60.79
					080430-1	82.0221	51.2971	1.11478	1.11463			090301-1	55.1032	84.7409
	14 mice				080430-2	71.8418	43.2249	1.08346	0.981345
					080520-1	42.9104	67.9415	1.05375	1.0854
					080520-2	95.3682	120.92	1.3199	1.11328
					10 mice
	ave	90.4653	101.077		ave	72.1109	66.8762	1.11854	1.09043
	sem	6.31961	4.08374		sem	6.36122	6.75321	0.0710478	0.128914

## Sheet: Fig.8
Fig. 8c, d	Wild	LFS path	%LTD	cont fail.	30min fail.	+40mV fail.	cont path	%LTD	cont fail.	30min fail.	+40mV fail.		KO	LFS path	%LTD	cont fail.	30min fail.	+40mV fail.	cont path	%LTD	cont fail.	30min fail.	+40mV fail.
	091027-1		39.9043	0.09375	0.166667	0.028169		101.88	0.1875	0.166667	0.408451		091102-1		56.3068	0.126984	0.191781	0.0405405		100.324	0.111111	0.0821918	0.0675676
	091027-3		102.417	0.0806452	0.101449	0.0190476		91.5403	0.112903	0.15942	0.126437		091104-1		27.2939	0.0923077	0.351064	0.0714286		38.7628	0.123077	0.340426	0.0571429
	091110-2		58.5997	0.112903	0.238095	0.297297		102.781	0.209677	0.159091	0.162162		091111-1		57.4553	0.285714	0.540984	0.0705882		60.0575	0.324675	0.540984	0.244186
	091118-2		71.137	0.283333	0.316667	0.205882							091127-1		38.4935	0.298507	0.57377	0.318182		39.1375	0.41791	0.688525	0.386364
	091119-1		83.7803	0.2	0.28169	0.162162		43.9975	0.283333	0.482759	0.324324		091127-2		32.6067	0.458333	0.733333	0.323077		57.2	0.305556	0.616667	0.2
	091120-2		88.388	0.266667	0.309859	0.266667		232.276	0.3	0.0422535	0.0333333		091204-2		37.5842	0.666667	0.603175	0.307692		1.74778	0.666667	0.875	0.25
	091125-1		72.9569	0.171875	0.262295	0.171429		205.773	0.375	0.229508	0.314286		091223-1		46.4795	0.402985	0.560606	0.364706		13.5701	0.402985	0.671642	0.305882
	091222-2		121.086	0.4	0.306452	0.226415		184.345	0.354839	0.112903	0.115942		100201-1		79.3679	0.266667	0.35	0.0144928		50.9649	0.433333	0.733333	0.115942
	100129-1		57.0603	0.3	0.466667	0.328125		65.082	0.383333	0.45	0.3125		100203-1		70.3508	0.0615385	0.132353	0.0113636		121.868	0.3	0.258065	0.0357143
													100210-2		9.08288	0.133333	0.616667	0.385965		33.2268	0.366667	0.5	0.333333
													100317-1		36.6792	0.25	0.466667	0.253731		75.8925	0.2	0.266667	0.294118
													100318-1		69.6031	0.316667	0.55	0.217391		48.7562	0.0769231	0.235294	0.166667
													100325-1		145.523	0.166667	0.25	0.0724638		31.8166	0.316667	0.6	0.173913
													100401-1		42.8953	0.290323	0.533333	0.075		155.123	0.290323	0.35	0.168539
													100402-1		25.6534	0.216667	0.533333	0.0246914		143.686	0.333333	0.333333	0.177419

## Sheet: Fig.9
Fig. 9b	wild	failure (-70mV %)	failure (+40mV %)	silent syn (%)		KO	failure( -70mV %)	failure (+40mV %)	silent syn (%)
	090902-1	0.55	0.546875	0.944108		090901-1	0.633333	0.4	50.1514
	090902-2	0.316667	0.203125	27.8574		090901-2	0.9	0.35	89.964
	090903-1	0.52459	0.588235	0		090901-1	0.971831	0.8625	80.6832
	090903-2	0.360656	0.122449	51.438		090901-2	0.676056	0.025	80.8253
	090904-2	0.605263	0.545455	17.1651		090901-3	0.473684	0.207317	52.5128
	090904-3	0.685714	0.333333	65.6572		090911-1	0.494118	0.117647	67.058
	090904-4	0.485714	0.222222	51.9882		090911-2	0.828571	0.282609	85.1188
	091009-1	0.314286	0.472222	0		090911-3	0.828571	0.663043	54.2357
	091009-2	0.585714	0.402778	41.1765		091013-1	0.394366	0.315068	19.4369
	091118-1	0.228571	0.16129	19.1084		100121-1-1	0.888889	0.301587	90.1741
	091118-2	0.585714	0.290323	56.7481		100210-1	0.5	0.128571	66.2089
	091119-1	0.25	0.206897	12.0113		100210-2	0.625	0.157143	74.6026
	091119-2	0.430556	0.172414	53.8144
	091120-1	0.174603	0.119403	17.8808
	091120-2	0.111111	0.0895522	8.93968
	091125-1	0.273973	0.102041	43.273
	091125-2	0.342466	0.306122	9.47705
average(%)		0.401506	0.287337	28.087		average(%)	0.684535	0.317541	67.581
sem		0.0411324	0.0406858	5.4244		sem	0.0562343	0.0687998	5.99517
